# Supplementary material for: Brain Network Controllability and Its Regional Gene Expression Profile Associated With Suicidal Tendencies in Major Depressive Disorder Patients
Source: Depress Anxiety. 2025 Dec 5;2025:6529148. doi: 10.1155/da/6529148 (PMC12714167; doi:10.1155/da/6529148)
Supplement: Supplementary file 2 — Supporting Information 2 S1.xlsx: Value of average controllability corresponding to different brain regions. [file DA-2025-6529148-s004.xlsx]

## Sheet: whole brain
F value of average controllability corresponding to different brain regions
ID	F value	Brain regions	Cortical Division
233	7.503	3a.R	SomaSens_Motor
242	6.527	d32.R	AntCing_MedPFC
1	5.053	V1.L	Primary_Visual
31	4.367	POS1.L	Posterior_Cingulate
17	4.239	IPS1.L	Dorsal_Stream_Visual
50	3.973	MIP.L	Superior_Parietal
215	3.752	31pv.R	Posterior_Cingulate
90	3.652	10pp.L	OrbPolaFrontal
282	3.566	OP2-3.R	Posterior_Opercular
139	3.562	TPOJ1.L	TPO
129	3.434	STSdp.L	Auditory_Association
167	3.412	PoI1.L	Insula_FrontalOperc
168	3.412	Ig.L	Insula_FrontalOperc
181	3.412	V1.R	Primary_Visual
322	3.408	DVT.R	Posterior_Cingulate
359	3.327	a32pr.R	AntCing_MedPFC
284	3.265	RI.R	Early_Auditory
117	3.207	AIP.L	Superior_Parietal
312	3.193	TE1a.R	Lateral_Temporal
8	3.181	4.L	SomaSens_Motor
237	3.163	p24pr.R	AntCing_MedPFC
290	3.136	Pir.R	Insula_FrontalOperc
2	3.127	MST.L	MT+_Complex
328	3.124	PF.R	Inferior_Parietal
24	3.12	A1.L	Early_Auditory
294	3.115	FOP3.R	Insula_FrontalOperc
16	3.095	V7.L	Dorsal_Stream_Visual
324	3.016	IP2.R	Inferior_Parietal
4	2.887	V2.L	Early_Visual
153	2.836	VMV1.L	Ventral_Stream_Visual
53	2.689	3a.L	SomaSens_Motor
36	2.398	5m.L	ParaCentral_MidCing

## Sheet: SI frame
ID	F value	Brain regions	Cortical Division
308	11.911	STSda.R	Auditory_Association
225	8.251	7Am.R	Superior_Parietal
132	6.233	TE1a.L	Lateral_Temporal
140	6.233	TPOJ2.L	TPO
306	5.873	PHA1.R	Medial_Temporal
127	5.468	PHA3.L	Medial_Temporal
298	5.006	EC.R	Medial_Temporal
123	4.846	STGa.L	Auditory_Association
205	4.408	PSL.R	TPO
58	4.232	33pr.L	AntCing_MedPFC
33	4.223	v23ab.L	Posterior_Cingulate
210	4.2	7m.R	Posterior_Cingulate
130	4.194	STSvp.L	Auditory_Association
157	3.918	FST.L	MT+_Complex
246	3.8	47m.R	OrbPolaFrontal
49	3.757	VIP.L	Superior_Parietal
146	3.435	IP0.L	Inferior_Parietal
175	3.415	A4.L	Auditory_Association
158	3.357	V3CD.L	MT+_Complex
77	3.327	a47r.L	Inferior_Frontal
36	3.304	5m.L	ParaCentral_MidCing
245	3.258	10r.R	AntCing_MedPFC
174	3.21	Lbelt.L	Early_Auditory
239	3.127	a24pr.R	AntCing_MedPFC

## Sheet: SB frame
ID	F value	Brain regions	Cortical Division
1	8.955	V1.L	Primary_Visual
326	7.152	IP0.R	Inferior_Parietal
181	6.582	V1.R	Primary_Visual
47	6.454	7PC.L	Superior_Parietal
182	5.963	MST.R	MT+_Complex
82	5.603	IFSa.L	Inferior_Frontal
242	5.306	d32.R	AntCing_MedPFC
107	5.243	TA2.L	Auditory_Association
258	4.967	6r.R	Premotor
230	4.9	MIP.R	Superior_Parietal
249	4.888	9m.R	AntCing_MedPFC
122	4.793	PeEc.L	Medial_Temporal
4	4.765	V2.L	Early_Visual
229	4.735	VIP.R	Superior_Parietal
331	4.616	PGs.R	Inferior_Parietal
240	4.408	p32pr.R	AntCing_MedPFC
190	4.405	FEF.R	Premotor
194	4.405	RSC.R	Posterior_Cingulate
160	4.196	VMV2.L	Ventral_Stream_Visual
76	4.17	47l.L	Inferior_Frontal
53	3.975	3a.L	SomaSens_Motor
59	3.953	a24pr.L	AntCing_MedPFC
276	3.787	6a.R	Premotor
131	3.785	TGd.L	Lateral_Temporal
8	3.651	4.L	SomaSens_Motor
311	3.61	TGd.R	Lateral_Temporal
143	3.448	PGp.L	Inferior_Parietal
356	3.445	STSva.R	Auditory_Association
179	3.391	a32pr.L	AntCing_MedPFC
17	3.327	IPS1.L	Dorsal_Stream_Visual
198	3.277	FFC.R	Ventral_Stream_Visual
12	3.27	55b.L	Premotor
142	3.27	DVT.L	Posterior_Cingulate
185	3.237	V3.R	Early_Visual
75	3.229	45.L	Inferior_Frontal
50	3.184	MIP.L	Superior_Parietal
196	3.123	V7.R	Dorsal_Stream_Visual
184	3.122	V2.R	Early_Visual
38	3.04	23c.L	ParaCentral_MidCing
19	3.008	V3B.L	Dorsal_Stream_Visual
52	2.941	2.L	SomaSens_Motor
239	2.939	a24pr.R	AntCing_MedPFC
333	2.89	VMV1.R	Ventral_Stream_Visual
280	2.873	OP4.R	Posterior_Opercular
18	2.843	FFC.L	Ventral_Stream_Visual
246	2.779	47m.R	OrbPolaFrontal
355	2.769	A4.R	Auditory_Association
339	2.748	LO3.R	MT+_Complex
44	2.681	6ma.L	ParaCentral_MidCing
