# Supplementary material for: Brain Network Controllability and Its Regional Gene Expression Profile Associated With Suicidal Tendencies in Major Depressive Disorder Patients
Source: Depress Anxiety. 2025 Dec 5;2025:6529148. doi: 10.1155/da/6529148 (PMC12714167; doi:10.1155/da/6529148)
Supplement: Supplementary file 3 — Supporting Information 3 S2.xlsx: Gene correlation with Suicidal tendency trait. [file DA-2025-6529148-s001.xlsx]

## Sheet: Sheet1
Gene correlation with Suicidal tendency trait
MDDSI vs. MDDNSI						MDDSI vs. MDDSB
Blue Module			Grey Module			Red Module			Brown Module
Gene Name	Effect	p value	Gene Name	Effect	p value	Gene Name	Effect	p value	Gene Name	Effect	p value
USP54	0.939664	1.91806e-83	TIMM17A	0.850908	8.3631e-51	CUST_2430_PI416261804	0.93295	1.45796e-79	FAM65B	0.94819	4.53201e-89
REEP3	0.928809	2.29875e-77	FAM50A	0.847237	1.24474e-08	FCGR1B	0.908112	7.66259e-22	NUDT11	0.948104	5.22707e-89
ZBED3	0.925832	7.26e-76	FIBP	0.847237	5.93179e-50	A_24_P127181	0.904526	1.10657e-66	LYN	0.947864	7.73554e-89
PLEKHG3	0.925104	1.65135e-75	RNF41	0.836221	1.57542e-47	TMEM8C	0.904051	1.6724e-66	SSTR1	0.946014	1.50807e-87
SEMA3B	0.923463	1.02299e-74	ALB	0.808557	3.68e-42	A_32_P175580	0.896718	7.56565e-64	PKIA	0.944734	1.10833e-86
EFS	0.923169	1.41236e-74	PTGES2	0.807405	5.89206e-42	FDFT1	0.893369	1.06176e-62	A_24_P924681	0.943991	3.45179e-86
GPRC5B	0.923144	1.4526e-74	PPP2R1A	0.803963	2.35879e-41	A_24_P272548	0.887764	7.28994e-61	PPP4R4	0.943454	7.76242e-86
NDE1	0.922481	2.99e-74	VDAC1	0.803259	3.12197e-41	MYH14	0.876221	2.26709e-57	CELSR3	0.938039	5.84126e-10
LINC01105	0.918621	1.76784e-72				RPL24	0.875496	3.65647e-57	PRKCD	0.932377	2.99396e-79
TMEM98	0.918468	2.06927e-72				GPX1P1	0.872865	2.02115e-56	GRIN3A	0.930149	4.62754e-78
RHOU	0.91784	3.93885e-72				JADE3	0.861035	2.82873e-53	TMEM263	0.928754	2.45433e-77
FAM107B	0.917333	6.59692e-72				CUST_4457_PI416261804	0.84665	8.07605e-50	EFCAB1	0.928593	2.96829e-77
PREX1	0.917121	8.17451e-72				RPL23	0.836489	1.38249e-47	SLIT1	0.927383	1.22331e-76
FAXDC2	0.917109	8.27828e-72				PRIMA1	0.82014	2.69518e-44	PTGER3	0.927296	1.35292e-76
TMC6	0.915585	3.80977e-71				SLC9A3R1	0.818369	5.84654e-44	IFT22	0.927164	1.57697e-76
COL5A1	0.914202	1.45014e-49				CD6	0.815905	1.69359e-43	SCN3B	0.926282	4.34759e-76
C21orf91	0.913686	2.45198e-70				RPL37	0.813971	3.8585e-43	GABRB1	0.923942	6.03682e-75
NEK3	0.912078	1.14709e-69				CD38	0.813875	4.01895e-43	ATOH7	0.92349	9.93747e-75
ERMN	0.912028	1.20323e-69				COA4	0.806314	9.17244e-42	SLC7A4	0.919622	6.26e-73
GLTP	0.910034	7.81796e-69				FOXB1	0.803013	3.44328e-41	B9D1	0.915639	3.60813e-71
ZNF536	0.909296	1.54691e-68				TMEM129	0.802431	4.33566e-41	RAB27B	0.915599	3.75694e-71
VAMP3	0.90908	1.88e-68							WNT10B	0.912387	8.55e-70
PMP22	0.909049	1.93978e-68							PNCK	0.91144	2.099e-69
SLC13A3	0.908892	2.2397e-68							C11orf97	0.910579	4.71035e-69
BBX	0.90751	7.86587e-68							PID1	0.909525	1.25215e-68
SLC44A1	0.906754	1.54997e-67							LARGE	0.908746	2.56e-68
CLIC4	0.906329	2.26384e-67							RHBDD2	0.908303	3.8357e-68
CPOX	0.90611	2.74903e-67							RILPL2	0.906746	1.56096e-67
PLD1	0.906002	3.02478e-67							PPM1M	0.906581	1.80907e-67
ASPH	0.905637	4.17931e-67							GPR160	0.904701	9.49828e-67
PCBP4	0.905129	6.53339e-67							SNCA	0.90379	2.09682e-66
CA4	0.904693	9.57077e-67							RAB36	0.903507	2.6767e-66
PADI2	0.904644	9.98741e-67							TMSB10	0.901244	1.83858e-65
FGL1	0.904602	1.03625e-66							C1QL3	0.901028	2.20506e-65
SGK2	0.904215	1.45099e-66							MMD	0.900884	2.48814e-65
PRR18	0.904054	1.66897e-66							C1orf95	0.900753	2.77514e-65
ST18	0.903112	3.75968e-66							TMEM158	0.899417	8.42419e-65
CHADL	0.90285	4.70748e-66							FXYD6	0.898955	1.23202e-64
C1orf198	0.902179	8.34346e-66							GABRB2	0.898238	2.21438e-64
ZDHHC9	0.90031	4.01736e-65							NOV	0.898187	2.30853e-64
WIPF1	0.900107	4.75611e-65							PRKCG	0.897575	3.79435e-64
KIAA1755	0.899631	7.06075e-65							COL1A2	0.896645	8.02361e-64
SLCO1A2	0.899245	9.70612e-65							KCNH1	0.89655	8.65719e-64
SEPP1	0.899224	9.87822e-65							GGCT	0.896301	1.05659e-63
SH3TC2	0.89913	1.0671e-64							HPCAL4	0.896127	1.21412e-63
MTUS1	0.898991	1.19641e-64							SNX7	0.896058	1.28223e-63
HTR1A	0.898322	2.06815e-64							SLA	0.895988	1.36e-63
RNF130	0.898048	2.58406e-64							GDA	0.895958	1.38937e-63
LDB3	0.897495	4.04712e-64							AKIRIN2	0.89569	1.71882e-63
EFHD1	0.897234	4.99803e-64							SYT17	0.895527	1.95563e-63
KIF13B	0.897082	5.64766e-64							DACH2	0.894456	4.54815e-63
SHROOM4	0.896014	1.32801e-63							BAIAP3	0.894216	5.49115e-63
CLDND1	0.895448	2.08142e-63							HN1	0.894215	5.4939e-63
HSPA6	0.894376	4.8431e-63							IL15	0.893724	8.05742e-63
CAPNS1	0.894096	6.02882e-63							ZCCHC17	0.893588	8.95957e-63
CHD7	0.893639	8.61229e-63							ATP4A	0.892829	1.61178e-62
ERBB4	0.89361	8.80631e-63							TMEM159	0.892817	1.62777e-62
VRK2	0.892951	1.47e-62							RBP4	0.892728	1.74296e-62
UGT8	0.891359	4.96742e-62							LYRM2	0.892691	1.79318e-62
FMNL1	0.891221	5.52033e-62							GRIA2	0.891422	4.73732e-62
C10orf90	0.891137	5.88339e-62							DYDC2	0.891402	4.81e-62
PLA2G16	0.89047	9.73883e-62							KLHDC8B	0.89104	6.32923e-62
SLAIN1	0.889997	1.39e-61							NECAB2	0.890721	8.05696e-62
NKX6-2	0.889867	1.53249e-61							CPNE6	0.890116	1.27148e-61
MAN1A1	0.889533	1.96783e-61							A_24_P703803	0.890096	1.29074e-61
LHPP	0.889261	2.41044e-61							DNAH6	0.888435	4.44814e-61
TMEM63A	0.889199	2.52371e-61							CHCHD6	0.887341	9.94e-61
DST	0.88905	2.81924e-61							FARP1	0.885654	3.3809e-60
RTKN	0.888496	4.25234e-61							MESP1	0.884592	7.23784e-60
DOCK10	0.888428	4.4695e-61							NOL4	0.884161	9.83454e-60
KLK6	0.888315	4.86054e-61							RIIAD1	0.884116	1.01497e-59
COL9A3	0.88808	5.77993e-61							UCHL3	0.883314	1.79013e-59
EVI2B	0.888035	5.97412e-61							PGM2L1	0.881862	4.94711e-59
ENPP2	0.887495	8.88128e-61							ZNF831	0.880757	1.06227e-58
RHBDL2	0.887341	9.93843e-61							PCDH20	0.880425	1.33472e-58
MOV10	0.887139	1.15247e-60							PYDC1	0.880375	1.38144e-58
FOLH1B	0.886891	1.38035e-60							ASGR1	0.880232	1.52358e-58
A_32_P31618	0.886858	1.41484e-60							CTXN1	0.879946	1.85e-58
PLEKHH1	0.886841	1.43194e-60							GABRA4	0.879007	3.5111e-58
BTBD16	0.886618	1.68453e-60							CALR	0.877996	6.94159e-58
TMEM165	0.886579	1.73295e-60							TRIM36	0.877609	9.0033e-58
CA14	0.886435	1.92373e-60							PNMT	0.877124	1.24475e-57
FNBP1	0.88626	2.18286e-60							CHID1	0.876302	2.14882e-57
ANLN	0.886224	2.24103e-60							RSPH9	0.876126	2.41299e-57
HHIP	0.886216	2.25474e-60							FAM71F1	0.875262	4.26267e-57
CDH19	0.886141	2.37945e-60							ZNF706	0.873933	1.01399e-56
CLDN11	0.886119	2.41845e-60							F13A1	0.873	1.8527e-56
A_24_P144275	0.886064	2.51648e-60							GLRB	0.871328	5.39364e-56
LAYN	0.8855	3.77846e-60							RNF150	0.871189	5.89077e-56
SHC4	0.885132	4.92e-60							LOC100288911	0.870166	1.1229e-55
P2RX7	0.884133	1.00294e-59							EXOC6	0.869959	1.27879e-55
FFAR1	0.883708	1.35569e-59							ECHDC3	0.869891	1.33449e-55
PIK3C2B	0.883286	1.82634e-59							CAMK2G	0.868866	2.53094e-55
FAM222A	0.883194	1.94802e-59							AMIGO2	0.867273	6.76738e-55
ARHGAP1	0.883048	2.15913e-59							SCARA5	0.86332	7.36274e-54
TMTC2	0.882673	2.80825e-59							CPNE7	0.862542	1.17e-53
FAM63A	0.882559	3.0423e-59							TUBB	0.861938	1.67e-53
PLP1	0.881962	4.6133e-59							KIRREL2	0.861884	1.72023e-53
PPP1R14A	0.88195	4.65063e-59							APLP1	0.861342	2.36411e-53
SLC12A9	0.881442	6.61975e-59							TMEM200A	0.859819	5.73319e-53
DMRT2	0.881322	7.19141e-59							CGREF1	0.858487	1.23378e-52
KCNA1	0.881247	7.57397e-59							GNG5	0.858003	1.62674e-52
AHSA2	0.880893	9.67252e-59							SMARCD3	0.857927	1.69899e-52
RASGRP3	0.880099	1.66877e-58							RRP7A	0.857203	2.56425e-52
CLMN	0.880048	1.72845e-58							ZSCAN18	0.857118	2.69021e-52
FOLR1	0.879651	2.26645e-58							WDR86	0.856657	3.4922e-52
TFEB	0.879422	2.64803e-58							NSFL1C	0.8551	8.36589e-52
CSRP2	0.879241	2.99521e-58							KLK10	0.854481	1.1807e-51
TMEM125	0.878845	3.92e-58							GYS1	0.854285	1.31628e-51
TMEM144	0.878808	4.01654e-58							FANCC	0.852812	2.96561e-51
DOCK5	0.878462	5.0755e-58							ZCCHC12	0.852541	3.44028e-51
MARCKSL1	0.87846	5.08233e-58							DOK6	0.852505	3.50842e-51
FRMD4B	0.878105	6.45229e-58							CORO1A	0.852492	3.5331e-51
THBS2	0.877971	7.06016e-58							CLCN2	0.852018	4.57838e-51
SLC45A3	0.877947	7.17406e-58							FKBP1B	0.851473	6.15948e-51
KCNH8	0.877795	7.94807e-58							MOB1B	0.851232	7.02e-51
LZTS2	0.877119	1.24899e-57							LRRC3B	0.848426	3.16234e-50
PRR5L	0.877089	1.27391e-57							DNAJA4	0.847943	4.08544e-50
RNASE1	0.876922	1.42379e-57							NTSR1	0.84713	6.27603e-50
AIF1L	0.876517	1.86344e-57							ZCCHC18	0.846779	7.54655e-50
CMTM5	0.876171	2.34247e-57							GMPR	0.846773	7.5714e-50
CERS2	0.876021	2.58763e-57							B3GNT4	0.846745	7.68345e-50
MAGT1	0.874863	5.54e-57							BATF3	0.844947	1.96131e-49
PHLDB1	0.874501	7.01146e-57							SPATA33	0.844387	2.62046e-49
AMER2	0.87389	1.04306e-56							TM2D3	0.843736	3.66283e-49
CRYBA2	0.873069	1.77296e-56							FAM26F	0.843395	4.36462e-49
HIP1R	0.873057	1.78622e-56							DAK	0.843084	5.11628e-49
RBP7	0.872806	2.09959e-56							CETN3	0.842686	6.2704e-49
PPAP2C	0.871964	3.59868e-56							FAM149A	0.84238	7.32716e-49
VEZF1	0.871519	4.77823e-56							PDE2A	0.841273	1.28446e-48
ARHGEF10	0.871262	5.62488e-56							PSORS1C1	0.840545	1.85271e-48
TMCC3	0.871159	6.00359e-56							A_24_P290709	0.840513	1.8834e-48
LCAT	0.871118	6.16172e-56							PACRG	0.840501	1.89466e-48
A_24_P148373	0.870581	8.6488e-56							TCEA3	0.839589	2.99012e-48
LITAF	0.870067	1.19536e-55							NANOS1	0.839349	3.37161e-48
TJAP1	0.86897	2.37219e-55							TDRD9	0.839054	3.90311e-48
LRRC1	0.868413	3.35257e-55							SLC16A2	0.838921	4.17128e-48
GLDN	0.868128	4e-55							GRM2	0.838319	5.62024e-48
HPR	0.868115	4.03051e-55							PCBD1	0.838032	6.47958e-48
AMOTL2	0.867484	5.94597e-55							ARHGDIB	0.838025	6.50005e-48
ANAPC5	0.867484	4.53488e-14							NT5DC3	0.83572	2.01135e-47
CERCAM	0.867411	6.21706e-55							SEMA4F	0.835657	2.07369e-47
CDC42EP1	0.867284	6.72307e-55							PTER	0.835618	2.1137e-47
TRIM59	0.867009	7.95743e-55							SCN9A	0.835309	2.45463e-47
GPR62	0.866856	8.73787e-55							CHST1	0.835146	2.65743e-47
IFIT1	0.865338	2.19784e-54							A_32_P11526	0.834922	2.96043e-47
CYB5R2	0.864661	3.30488e-54							LYZL4	0.834511	3.61105e-47
ISL1	0.864509	3.62057e-54							PCED1B	0.833173	6.86374e-47
OPALIN	0.864166	4.45e-54							MANEAL	0.83264	8.85208e-47
KCNJ3	0.863984	4.958e-54							FLJ40288	0.831988	1.20671e-46
VWA1	0.863781	5.59713e-54							WDR66	0.831947	1.23e-46
GOLGA7	0.863733	5.75996e-54							ST20	0.830915	2.0032e-46
S1PR5	0.863489	6.66031e-54							LINC01140	0.830587	2.3381e-46
TMEM87A	0.863386	7.07973e-54							DRD1	0.829118	4.64721e-46
GJC2	0.863196	7.92876e-54							DTNBP1	0.828959	5.00455e-46
RASSF2	0.862613	1.11976e-53							SFTPD	0.828598	5.91637e-46
ENOSF1	0.862574	1.14559e-53							NIT2	0.828573	5.98581e-46
UBE2K	0.861962	1.64405e-53							TRAPPC2L	0.828453	6.3293e-46
SNX1	0.861212	2.55168e-53							HCCS	0.827486	9.89112e-46
ITGA2B	0.86092	3.02536e-53							PTPRR	0.827122	1.16922e-45
NINJ2	0.860606	3.63222e-53							LMAN1	0.827037	1.21582e-45
PPFIBP2	0.860338	4.24637e-53							LRRC36	0.826478	1.57104e-45
CNTN2	0.859989	5.19693e-53							SNTG2	0.826399	9.06003e-28
OLIG1	0.859771	5.89789e-53							GNG2	0.826399	1.63e-45
DEPDC7	0.859347	7.53095e-53							B3GALNT1	0.82629	1.71191e-45
ELOVL1	0.859299	7.74048e-53							KCNMB4	0.826258	1.73745e-45
GPIHBP1	0.859279	7.83042e-53							CASK	0.82611	1.86e-45
PTGDS	0.859085	8.75717e-53							PCDH19	0.825961	1.98994e-45
FA2H	0.858754	1.05903e-52							CRH	0.825345	2.63e-45
C7orf61	0.858159	1.48842e-52							ERC2	0.824425	3.99e-45
TMEM206	0.857834	1.79198e-52							SUMO3	0.824336	4.15808e-45
MAP4K5	0.857661	1.97686e-52							VPS37D	0.824043	4.74519e-45
CHST3	0.856716	3.37825e-52							B3GALT6	0.823767	5.37436e-45
CORT	0.85667	3.46574e-52							NUDT10	0.823126	7.16377e-45
SLC25A13	0.856667	3.47246e-52							HRC	0.822619	8.99e-45
CACNA2D1	0.856248	4.39656e-52							RASL10A	0.821912	1.23161e-44
LDLRAP1	0.856158	4.62645e-52							TNC	0.821606	1.4109e-44
ATP11A	0.856006	5.03865e-52							LINC00900	0.821149	1.73e-44
QKI	0.85582	5.59382e-52							PTPRA	0.819909	2.98344e-44
ATG4C	0.85554	6.5428e-52							POLE4	0.819402	3.72531e-44
RNF125	0.855256	7.66994e-52							CRMP1	0.818438	5.67393e-44
PCSK6	0.855206	7.88489e-52							GSG1	0.818073	6.64853e-44
AFMID	0.854799	9.89399e-52							C12orf73	0.817924	7.09298e-44
TYMSOS	0.853693	1.82625e-51							GNB3	0.81782	5.00063e-12
SLC48A1	0.853275	2.30019e-51							HIST1H2BK	0.817805	7.47067e-44
IQGAP1	0.853161	2.44814e-51							DDA1	0.817785	7.53367e-44
SLC12A2	0.851751	5.29466e-51							IGSF22	0.817655	7.96927e-44
TMC7	0.850737	9.17522e-51							SMAD5	0.816866	1.12081e-43
KIAA0355	0.848043	3.87554e-50							SERTM1	0.816204	1.48962e-43
TJP1	0.84759	4.92364e-50							C1orf50	0.815691	1.85584e-43
NPC1	0.847482	5.21319e-50							FAM102B	0.815592	1.93595e-43
TMEM123	0.847232	5.94755e-50							MAD2L1	0.815507	2.00807e-43
GABBR1	0.847226	5.96646e-50							DAPL1	0.815462	2.04708e-43
PIEZO2	0.847188	6.08552e-50							VEZT	0.815424	2.08023e-43
CD151	0.846986	6.76935e-50							SSTR2	0.815322	2.17323e-43
SLC5A11	0.846814	7.40968e-50							AP1B1	0.815054	2.43614e-43
SLC22A15	0.845859	1.22103e-49							SUB1	0.814692	2.84189e-43
PRRG1	0.845846	1.22936e-49							CEBPB	0.814114	3.63247e-43
CNR1	0.845529	1.45014e-49							FAM171B	0.814101	3.65102e-43
APC	0.845476	1.49027e-49							PTCHD1	0.813177	5.39667e-43
CREB5	0.845279	1.65142e-49							CMSS1	0.812967	5.89407e-43
MCF2	0.845278	1.65183e-49							CDH10	0.811994	8.86778e-43
CYP51A1	0.845039	1.87021e-49							KLK7	0.811987	8.8913e-43
GK	0.844965	1.94356e-49							SULF2	0.81192	9.14419e-43
NRBP2	0.844938	1.97024e-49							LRRC56	0.811874	9.32151e-43
CDC42EP2	0.843871	3.41816e-49							LSM4	0.810722	1.50651e-42
MOCS1_1	0.843778	3.58597e-49							LOXL1	0.810437	1.69579e-42
SOX8	0.843214	4.78726e-49							PTGER4	0.810432	1.69881e-42
ABCA8	0.843068	5.15799e-49							NWD2	0.810276	1.81277e-42
TYMS	0.842488	6.9365e-49							HRASLS	0.810092	1.95549e-42
FZD5	0.842209	7.99312e-49							C12orf45	0.809532	2.46e-42
MAL	0.841621	1.07693e-48							GOLT1A	0.809509	2.48775e-42
CNKSR3	0.84055	1.84842e-48							HMGCS1	0.809344	2.66325e-42
SOX10	0.840312	2.08305e-48							ATF1	0.809227	2.79e-42
ACTN1	0.840226	2.17493e-48							C2orf80	0.808739	3.41468e-42
ADCY1	0.839656	2.89215e-48							THRA	0.8085	3.7673e-42
DLL1	0.839007	3.99692e-48							MYH7	0.80844	3.86099e-42
GALNT15	0.83896	4.09146e-48							LYRM9	0.808217	4.22951e-42
TRIM56	0.838777	4.47939e-48							HSPB11	0.807872	4.86893e-42
TRPM6	0.838592	4.90994e-48							MAP1A	0.807232	6.32097e-42
MAP7	0.83844	5.2945e-48							SLIT3	0.806565	8.28573e-42
FGF2_1	0.838212	5.92622e-48							COG1	0.806373	8.95776e-42
NDRG1	0.838191	5.98781e-48							LRRN2	0.806186	9.66117e-42
MYO1D	0.83818	6.02229e-48							SST	0.806	1.04129e-41
SPP1	0.838024	6.50519e-48							A_32_P458096	0.805181	1.44837e-41
CD14	0.83801	6.5501e-48							KLF8	0.804628	1.80793e-41
PXK	0.837582	8.08602e-48							ELL3	0.80444	1.94956e-41
MAP4K4	0.837507	8.39153e-48							GPRIN1	0.803358	3.00146e-41
TP53TG5	0.83735	9.06314e-48							STOML1	0.803026	3.42487e-41
LMO1	0.836683	1.25703e-47							GLOD4	0.802793	3.75722e-41
DNMT1	0.836265	1.54249e-47							SLC4A3	0.802567	4.1088e-41
TF	0.836237	1.56342e-47							OSR1	0.80221	4.73164e-41
ANGPTL2	0.83614	1.63887e-47							CCDC109B	0.802104	4.93492e-41
LACC1	0.835378	2.37486e-47							PDIA3	0.801616	1.47479e-07
GAL3ST1	0.835217	2.56725e-47							GOSR2	0.800973	7.69971e-41
PSEN1	0.835	2.85201e-47							RRAGB	0.800404	9.62057e-41
ELOVL5	0.834484	3.65766e-47							DLL3	0.800071	1.09598e-40
FBXO7	0.834429	3.75579e-47
KCNJ11	0.833776	5.14373e-47
CTNNA3	0.83361	5.56805e-47
ATP10B	0.833109	7.07757e-47
IFIT2	0.832708	8.57156e-47
TMBIM1	0.832329	1.02658e-46
APOE	0.831141	1.80136e-46
FADS1	0.830755	2.16051e-46
ADIPOR2	0.830606	2.31703e-46
PDE8A	0.829789	3.39865e-46
OLIG2	0.829695	3.55069e-46
ITGB2	0.829005	4.89656e-46
RDX	0.828605	5.89814e-46
HSD17B10	0.828559	6.02568e-46
CREB3L2	0.828178	7.18798e-46
MYO9B	0.827854	8.34795e-46
KIF19	0.82721	1.12329e-45
MCC	0.826869	1.31324e-45
PDK4	0.82648	1.56976e-45
ZEB2	0.825641	2.30159e-45
JAM3	0.825587	2.3588e-45
BEST1	0.825166	2.85632e-45
KNOP1	0.824884	3.24639e-45
PHF19	0.824297	4.23179e-45
EFNA3	0.823938	4.97578e-45
RFTN2	0.823882	5.10363e-45
RNH1	0.823764	5.3819e-45
FRYL	0.822953	7.74289e-45
HN1L	0.820887	1.93967e-44
SPATA13	0.820443	2.35889e-44
ADAMTS4	0.820174	2.65534e-44
PTPDC1	0.819647	3.34727e-44
C15orf52	0.818107	6.55162e-44
MC1R	0.81803	6.77476e-44
CECR2	0.817833	7.37758e-44
CDKN2A	0.817587	8.21022e-44
SGK1	0.817587	8.21028e-44
TMEM140	0.817354	9.07698e-44
MOCS1_2	0.817239	9.54012e-44
GLIPR2	0.816606	1.2532e-43
SFR1	0.815914	1.68714e-43
ARHGAP21	0.815704	1.84559e-43
HAPLN2	0.814784	2.73317e-43
CYP11A1	0.814322	3.32535e-43
AASS	0.814117	3.62707e-43
CUEDC1	0.813924	3.93565e-43
CAPN13	0.81384	4.07807e-43
PTRF	0.813396	4.9202e-43
SEMA4D	0.81331	5.10252e-43
CHRAC1	0.813243	5.24805e-43
GTF2A2	0.813218	5.30347e-43
MYO1E	0.813108	5.554e-43
DYSF	0.812819	6.27403e-43
CC2D1B	0.812527	7.09243e-43
H2AFJ	0.812079	8.55659e-43
TBC1D2	0.811256	1.20637e-42
FAM124A	0.810856	1.42471e-42
FOLH1	0.810759	1.48344e-42
GPSM2	0.810759	1.4835e-42
SLC35D2	0.810359	1.75117e-42
PLOD3	0.810229	1.84798e-42
MYO6	0.809995	2.03594e-42
OMA1	0.808917	3.17496e-42
OTUD7B	0.808681	3.49781e-42
MVP	0.807593	5.45584e-42
PLLP	0.807556	5.54e-42
ADAM8	0.806847	7.38985e-42
SERINC5	0.806795	7.54944e-42
WWC3	0.806625	8.08832e-42
RNF13	0.805922	1.07474e-41
EDN1	0.805471	1.28888e-41
LOC441454	0.805206	1.43365e-41
SMC1A	0.805101	1.10628e-23
A_24_P270424	0.805101	1.49581e-41
LRP3	0.805066	1.51672e-41
ZFHX4	0.804406	1.97662e-41
BAZ2B	0.803639	2.68424e-41
CD86	0.80347	2.87152e-41
TCP11L2	0.803425	2.92309e-41
S100B	0.80306	3.37905e-41
BACE1	0.802817	3.7218e-41
LINC00341	0.802796	3.75226e-41
CNDP1	0.802761	3.8e-41
CYTH1	0.801668	5.86041e-41
ZNF24	0.801587	6.05046e-41
CTDSP1	0.801233	6.95397e-41
CPPED1	0.801141	7.20892e-41
PI16	0.801121	7.2648e-41
ERBB2IP	0.801009	7.59272e-41
DNHD1	0.800976	7.69021e-41
KIAA1598	0.800808	8.21406e-41
PROX1	0.800126	1.07266e-40
