# Supplementary material for: Brain Network Controllability and Its Regional Gene Expression Profile Associated With Suicidal Tendencies in Major Depressive Disorder Patients
Source: Depress Anxiety. 2025 Dec 5;2025:6529148. doi: 10.1155/da/6529148 (PMC12714167; doi:10.1155/da/6529148)
Supplement: Supplementary file 4 — Supporting Information 4 S3.xlsx: Pretreatment hub genes. [file DA-2025-6529148-s003.xlsx]

## Sheet: Sheet1
	black module	blue module	green module	grey module
1	SERPINA3	ACTN1	ACTN1	ABL1
2	ACYP1	APC	APC	AP2B1
3	EMP3	APOE	APOE	ALB
4	FOXS1	ARHGAP1	ARHGAP1	ALOX5
5	FOXO1	ASPH	ASPH	APBB2
6	FLT3	DST	DST	APEX1
7	GARS	FMNL1	FMNL1	ARF5
8	GHR	CA4	CA4	ARG2
9	ICAM3	CACNA2D1	CACNA2D1	RHOA
10	IFI35	CAPNS1	CAPNS1	ASPA
11	TBX2	CBR3	CBR3	ATP6V0B
12	CLDN5	CD14	CD14	ATP7B
13	CLEC3B	CD86	CD86	KIF1A
14	VWF	CD151	CD151	BMP1
15	IFITM1	CDKN2A	CDKN2A	CALM3
16	HYAL2	CNR1	CNR1	CAPS
17	ABCG2	COL5A1	COL5A1	CDH3
18	KLF2	COL9A3	COL9A3	CENPE
19	LEF1	COL10A1	COL10A1	CCR1
20	EMCN	CORT	CORT	COX6A1
21	ROBO4	CPOX	CPOX	COX7B
22	SOX17	CRYBA2	CRYBA2	CPE
23	CXorf36	CSRP2	CSRP2	CTSD
24	MYCT1	CTSO	CTSO	CTSH
25	APOLD1	CYP11A1	CYP11A1	CYP1B1
26	USHBP1	CYP51A1	CYP51A1	DCX
27	MYLK2	DMD	DMD	CYB5R3
28	TMEM88	DYNC1LI2	DYNC1LI2	FAT1
29	SLC38A5	DNMT1	DNMT1	FHIT
30	FOXQ1	EFNA3	EFNA3	LRRC32
31	GBP4	ERBB4	ERBB4	GSK3A
32	NOSTRIN	EVI2B	EVI2B	GSTM1
33	TM4SF18	FGF2_1	FGF2_1	HINT1
34	C1orf64	FGL1	FGL1	HIVEP1
35	ADCY4	FOLH1	FOLH1	HMGN2_2
36	KANK3	FOLR1	FOLR1	HMOX1
37	A_24_P734060	GABBR1	GABBR1	TLX2
		GK	GK	HSPA1A
		FFAR1	FFAR1	HSPB1
		A_32_P31618	A_32_P31618	IDH3G
		UBE2K	UBE2K	IDI1
		HPCAL1	HPCAL1	IGF1
		HPR	HPR	INCENP
		HSPA6	HSPA6	KIF25
		HTR1A	HTR1A	LDLR
		IFIT1	IFIT1	MDK
		ISL1	ISL1	NDUFA4
		ITGA2B	ITGA2B	NDUFAB1
		ITGB2	ITGB2	NDUFB6
				NDUFS2
Note: The top 50 hub genes from each of the four modules are shown, with yellow highlighting indicating genes (84% overlap) shared with the post-medication.
